# Supplementary material for: Parentage testing and looking for single nucleotide markers associated with antler quality in deer (Cervus elaphus)
Source: Arch Anim Breed. 2022 Jul 28;65(3):267–74. doi: 10.5194/aab-65-267-2022 (PMC9399935; doi:10.5194/aab-65-267-2022)
Supplement: The supplement related to this article is available online at: https://doi.org/10.5194/aab-65-267-2022-supplement. [file aab-65-267-supplement.zip]

Archive with 2 entries (2 files):
- SupplementaryTables_sequences_genes.xlsx
- aab-65-267-2022-supplement-title-page.pdf
