# Supplementary material for: Parentage testing and looking for single nucleotide markers associated with antler quality in deer (Cervus elaphus)
Source: Arch Anim Breed. 2022 Jul 28;65(3):267–74. doi: 10.5194/aab-65-267-2022 (PMC9399935; doi:10.5194/aab-65-267-2022)
Supplement: The supplement related to this article is available online at: https://doi.org/10.5194/aab-65-267-2022-supplement. [file aab-65-267-supplement.zip › SupplementaryTables_sequences_genes.xlsx]

## Sheet: Supplementary Table1 30loci
rs ID	SNP name	Flanking sequences (SNP alleles are in the middle part of the sequences signed as [N/N])
rs137105000	BovineHD3300000273	ATAAAATGGAAACACATCAATTGCTTTCACTAATAACTGATGATATAATTCTGTGGGTTT[A/G]ACACAGTGAATTGATTGCCTTGGAATCAATGTTGCACTGAAACATGACAGTGTTCAGTGA
rs42318053	BovineHD0100001670	TTAACTACTGATGGAAGGTAGGGTGGCCTCGAGTCAGCCCTCACTGAAGAGGTTGAGGAG[A/G]AGTTAAATAGAGAGGCTCACTTGTCTTGGCCTTAATTCCTTTCATGATCCTTTTCAACCT
rs132742583	BovineHD0200027053	TGGACCTCCCCTCTACCTCTGGCTCGTGTTCACCAGTCCTCAAGCCTAGGCACGTGAAAC[A/G]GGTGATCACACCAGCTTTTCACTTTGGACATTGTCTCCATAAAGTGCTATGTAATATTTT
rs42311134	BovineHD0300012055	AAGTACAGCCTATTTTTCTTACAATTGTGATTTCTCTTTGGAAGCATATTTTCAATATTC[A/G]TAAAATAGTTCCACTTTGTTGATCTTTAGCAGTTCAGTTTGATAATGACAACACAATTTG
rs110868655	BovineHD0400032334	ACTTTTAGCCTCAAAGGCAGAGCCCTCTCTTACTTCTCTTTGTATCCCCAGATCAGGCAC[A/G]ACCTGGACTGTACTAGGGGTTAGAGGTGGGTGTCTGTCTTAGAAGTGGACTCCACACCAG
rs110839676	BovineHD0500006584	GCCATCATTCAGCTGCAATACTAGATAAAATGAGAAGACCTCCCTATGTGAACTGAGATC[A/G]TTAGCTGTTTTCTTTCCTGAGGAAGCCCTAGTATACTAATGGAAGAGCAGCCCAAATGGA
rs42577296	BovineHD0600000121	CCAAGGTAAATAAAGTTTTTGATAGAGTCTGAGTGAAAGAGGACAGCAGTCCAGTTGGCA[A/G]TCTCCTAATAGTCATTCTTGATATGATGGAAGATGGATTATGGAAGGGGGGGCATGATTA
rs108998345	BovineHD0600027575	ACCTCAAGTTTAACAGTCCTGATCTGATCCCTTTAAAGTCATTCCTCCAGGCATGTTCCC[A/G]TATTAGTTAAAGACAACTCATCTTCGAGTTGCCAGACTGAAACCTTGAAGTCATTCTTAT
rs135980924	BovineHD0700000145	TATCAAATTGACTTAAATAGCAAAGGAATATATTGGATCATGTATCTGTAAAGTCCAAGG[A/C]TGGATTTCAGGTGAGACTTGCTCCAGCTGTTCAAACATTATCACCAAGAATCTAACTCTG
rs110454856	BovineHD0700012676	AACAATGGCAAGAATGCATTTCTTCAATGTTGGAAACTTATTGCTGAAGAAACTTTGCTG[A/C]TGATGATCAATAATAATTGATCTGCCTTACTAGGAATGATCATTGTTCTAGAAACAATGT
rs137490305	BovineHD0700013940	TTCAGTAAATGCAAACCCAATTTTGTGTGAACTGTTCCCCTTGAAGCCCAACATGGACGC[A/G]GGGCGACAGACAGCTGTTCGTATTATTTGAGCCTTTAGTTAATCCTCACCGATTTGTCCC
rs137094698	BovineHD0700029604	ACATCACTACTTATGGGTCCAGAGTAGGTGATTTATAGCCTTTTGGCCATGAAATTATGA[A/G]TTTTACTTAGCTATGACCATGTGGAATCATGGAGCTGGCTTGTTAGAGAACTGTATAGAA
rs137792296	BovineHD0700029902	TGATGAGAGCAGAGAGGGACCGCAGAAAGAAGGAGTGGGGATTCTAACTGATAGGATGCC[A/G]TGTGGTCCAACTGTCCCTACATAGCAAGTCAAGGGAAACACTGCTTTTGTGGTTTTGTTT
rs136840276	BovineHD0800005262	TTCCTAATGACCTCTTGTAGGAATTTTCCATCTCCTTTGAATTCCACCTGGACCCACTTG[A/G]CTTTTATCTTGGCTTCAACCTTTTAGTTGTTTGCACTACAGAAAGTACTGTGTGATGTTA
rs109194206	BovineHD0800013073	CCTCCCCTGAGACTCTGCTGAGAGCTGTCTAGAGACACGGGTGAGGGCTTCCTGAGCTTC[A/G]GCTTCCATATGAATTTGGGTATTCCCCTTGTTTCAGTTCTGAAAAGATCCTCCTGAATTT
rs136562893	BovineHD0900018477	GGTATCCCAGTAAGATGGTAATGGCTTTGACCGGGGTGTTGGCAATGGAGATGGAGGAAG[A/G]CGGATAGGTTTGAGGGATTTTTAGGTAAAACTCTGAGGTCTGTTTACAAAATGGGCTGGT
rs109152691	BovineHD1000011260	CACCAGTGTCCCTGTATCTCAGCATCTGTGTCTTTCAGAGCTGCTGCTCATTAAAAACAG[A/G]ATAAGATTTACATGTTAAATACCTCTTCAGTAACTACCCAACCAGGGCTGCAGCAAACCT
rs42463152	BovineHD1300010284	AAAATCGTAACTAGCCCTGAATTTAGGAAGTGAACATTCTGTACACAAAGTCCCAGGTGG[A/G]AAGGATGCTCTGTCTTCTTTGCTTCTCCAAAGCCACATTGATCCCTCCACCCCTGCCTCC
rs136127018	BovineHD1400004942	TTATGCCTACCCAGGAGCTGGTATTGGGCAGACGGTTGAAATATGGGTCTTACATGCTGC[A/G]TGAGTAATGGGCTGTCACTGAAGCAGGCTAGGAGGAGAATTTACTCCACTGACATATGAG
rs110778237	BovineHD1400013008	AAAGCTGCTTTCTCCAATGGAGAGGGGCCTTCCTCGTGTTCCCGAGAAGCCTTTTGGGGC[A/G]GCTTGCTTGGAAACAATAGGAGCCTCTCTCTTTGGAAAAAGTTAGGTAAGACAGCTACAA
rs42203556	BovineHD1500005597	TGACTAACACCCACACTAACCATCTCCAGGGGAATGTCTTATAAGTAGCTCAGACTCAAC[A/G]TGCCCAAAGCCAACCTTCTTTCCAAAGCTGCTCCACTTAAAGGGTTCCCCATCTCCACTG
rs108963740	BovineHD1500011682	CACCCCTCTATGGCACTGGAAGGATGTGCTACCATCCTTCTGTCTTATTTCTAAGTTTTG[A/G]ATAATTTTTCTGACAGCTGTACTGCTCTCTTCAGCCCTAGGGTGTCACCCAGGACAGGCT
rs110991175	BovineHD1600006570	AGCTTCTGTCCTCTTCTTCCCAACAGATGGCACCAGAAGGAGAAAAATGGGACTCCCATC[A/G]AGTTGTGCTCCAGATAATTTATCTTCTATGAAATGTGTAGAAGCCATTGAATTGGTAAAC
rs110964462	BovineHD1600016227	ATGATTTCCAGTATGCTGGGCTTGTCTGTTTTCATTAGATGCTGCTCGCCACAGGGCAGG[A/G]AGCCGGGTCCCCACGCTTCGGAGATGCACTGAGAATGTCCGGCACTTTATAAACAATACA
rs110890084	BovineHD2100013608	TTGAGGCTAAGGAAACACATACTGGTGGGGTTGTATTAACCCTAAACCAATCTGGAAATC[A/G]ATTCATGTGAGATTAAGAAGAGCACACTGCAGGCTAGAGGAAATAAAGTCTGGGTGTCAA
rs41990921	BovineHD2100015903	TTTACTGATGCTCAGGTCCTTTTGTCTCATTGCAGAAAGATTTCAGTGAGAGGCAGAGTG[A/G]CAGGCAAAGAATGAGTGTATTAGCAGAGGACACTTGTGAGAAATGCAAATGGGCAGATGA
rs136021279	BovineHD2300002272	ATGCAGAGAAAGTTGTAGCAAGTAGGCAAGAGGGCAGGGTGGTCATGAGACTCTTGGACC[A/G]GGACAGGGCAGGATTCTGCAGTCCGCAGAAATACCTTTGACAGCTTGCTGGACATAGGCC
rs137327720	BovineHD2400018153	CTTGTTCCCTGGTGTGGATGTGGCCCAGAGTGAAAGGGCGTTGCTTTCTGGCATGACAAC[A/G]CACAGACCTCAACAATTAGTGTCTTACCTGCTTTAAAAAGAGCAGAGTTGTTCATGCCGG
rs134886412	BovineHD2700002578	TGATTTTTTTTATCTTAGTGAATAGCACAGAATAAAAGCGTATCAACAATAAGTAAACAC[A/G]TAGGTACACAAAGCATATGTTCGAACAAGCAGAGGAAATCAATGGCAAAGGAAAGTTGCA
rs109778645	BovineHD2900005769	CCCAAGCTGACTCCTCTTGTGATGAGGAACACAAAGACGAATGCAATTACTGAAACTGTG[A/G]TATGTTAATTGATTCATCTCAGGAGTTCTCACTGAAAAAACTGTCAGCTTTTTCAGGGCA

## Sheet: Supplementary Table2 14loci
rs	SNP_name	Flanking sequences (SNP alleles are in the middle part of the sequences signed as [N/N])	genes ±half million bases from the corresponding markers	Minor Allele	Major Allele	MAF in among low antler-quality scored animals	MAF in among high antler-quality scored animals
rs135065413	BovineHD0500007319	GGAGTTGCTGGCTATTTAAAACTTGGCTTCCCGAGCACCTGAGTCTGGGTCTCTTGCTTC[A/G]GAGGAAAATGTTCGTGTTTACTTTGGATGCCTTTCCTTTCAGATGAGCCCACGCTGTGCT	SENP1, COL2A1, TMEM106C, VDR	T	C	0.145833	0
rs42302494	BovineHD0500024774	GGAATATCTGAGGCTGTCATAGAAGGGACATGACCACCACCTGGTTCTCTCGGTTGAGAC[A/G]CTTGACCTTGGACCCCTGACGGCTATGTTGGGGAGACAGGGTAGAGAGATCACATAATAG	DNM1L, YARS2, PKP2, SYT10	T	C	0.134347	0.3125
rs42165989	BovineHD0600032937	CTGGGCGCCAGCCCGGCTCCACCCCCAGGGCCTCTGTGATCACCCGGTCCCCTTCCTGTC[A/G]CTTCAGCAGGATGATCATAGTCAGCTGAGTATCACCAGCTCCCCTCACTTCCAGGGAAAC	CLNK, ZNF518B, WDR1, SLC2A9, DRD5, OTOP1, TMEM128, LYAR, ZBTB49	C	T	0.145833	0.0208333
rs110405688	BovineHD0800028377	TTTTAGTGAACTCCATACTTGTCAGTACTCAAAGTATTCATTAACATATTATTTGCAAAG[A/G]TCTTTTGCATTGCAGGCAACTTTCTTTTCCTCACTTTTCCTTGGAATATTTTGGGATTTA	KIAA1328, TPGS2, FHOD3, MOCOS, ELP2, SLC39A6, RPRD1A	C	T	0.1	0.02
rs133778435	BovineHD1000002959	AGCAGGCAGACAGAGGAGGTGAAATGCCTTTCCATTAATTTTTTTCTGCTTGATGCTCCC[A/G]AATTCACAGCTATTAAGATAAATTTATGTGAATCAGGTCTTTCTCTCCAGGATCTTGTGA	-	T	C	0.104167	0.0208333
rs42773970	BTB-01661903	TTTTGTAAAAGGCTCTGGTGGCAACATTTCTAATTCCTTGAGTTCCATAGACTGAAGATG[A/C]TTGGTTCCAGGATCATCCTAGATACATGGGTTCTCATCTTGCACAAATGCAGAGCTGGCT	-	T	G	0.130435	0
rs109976121	BovineHD1100011142	AACTCAGCTACGTTTAGCCAAGAAATGCACATTTGGAAATGTTTTTAGCGCTGTTAGTCC[A/G]ACGATGTTCAAAGTGTCCTTGGAGGAAGTGTGGCTTTCTTCAGATTCCAAGATGTGTTAT	ZNF638, DYSF, EXOC6B	C	T	0.1	0.02
rs132842737	BovineHD1200007991	TGAAATTCTTTGTACTATTTTGCTACATATTTTGTAAGTCCAGAATCCTTTTAAAGGAAC[A/G]ATTAATTTTTTTAAAATTAAAAACAAATCTGAAAATCTAGATAATTGGATTTCAGTGCAT	SHISA2, NUP58, MTMR6, AMER2, SPATA13, C1QTNF9	C	T	0.104167	0.02
rs109677034	BovineHD1400009924	AATATAGAGGAAATGCTGGGAGAGCATTTTCCTCTCTTCTTCATGGGAGAGCACTGTGGT[A/G]GAAGGCCAGCTCATTGTCTTATTTTTATGGAGCTTCTTTCCTGGCACAGCCAGCTCATTT	ZFHX4, PEX2	T	C	0.16	0.02
rs133634603	BovineHD1400016347	ATTCCAGATTTCTACTGCAATACAGCTGACATTTGGTAGCACGATCAGTAGTTTGCAAGC[A/G]TCCAGTTGTCCCATGGGGTCGCAAAGAGTCAGAAACGACTGAGCGAGTAAACTGAACTGA	KDM4C, GLDC, UHRF2, TPD52L3	C	T	0.16	0.208333
rs133936807	BovineHD2000006032	TCTGGTCCATATACTCCTAGAAATGTATACATTGAGAATGTCAATTTGGTCTGGAGTCCC[A/G]TTCAAAGCAAAACAAGCCTAGTTTGATGCCGTGTTTCTAAGACCTCATTGACTCCAGTGG	SLC38A9, PLPP1, MTREX, DHX29, CCNO, MCIDAS, CDC20B, GPX8, GZMK, ESM1	C	T	0.12	0.0625
rs132858209	BovineHD2400010612	GGTTTTCATCTGCTGAGTCCTTTCTCAGGGAGGAGCTGTGAGCTGAGAAGGAAGACACAC[A/G]ACTCAGAAGCAGAAGATAAGCCCCACACAGGAGAAGAAGGTGGATGTGATCAGAAGATGA	CTIF, SMAD7, DYM, LIPG, ACAA2, MYO5B	T	C	0.145833	0
rs134521849	BovineHD2400016543	AAACAGGAATCAGCACGCTCTCCTCCCAGCTCAGCCCTAGGACACCTGCAGCAGGCACAC[A/G]AAGACTGCAAAACACAACCTCTGGCCATTCAAACAGCAAATCACAAGCAGAATTTGCACT	-	C	T	0.1	0.0208333
rs134332648	BovineHD2500000833	CATGTTTCCCACAGCAGCCCATCACCTAACAGCTCCTGAGGAAAAGTCAGCTGAGTGGGC[A/G]ATGAATGAACACACAAATGAACAGATTATCGCCGCAAGGATGAAAACTAAGAGGAAGGAA	-	C	T	0.229167	0
